# Supplementary material for: Jones Fracture in the National Football League
Source: Sports (Basel). 2023 Dec 25;12(1):7. doi: 10.3390/sports12010007 (PMC10819528; doi:10.3390/sports12010007)
Supplement: Supplementary file 1 [file sports-12-00007-s001.zip]

Archive with 1 entries (1 files):
- sports-2710349-supplementary.pdf
